# Supplementary material for: Mesenchymal Stem Cells Engineered by Nonviral Vectors: A Powerful Tool in Cancer Gene Therapy
Source: Pharmaceutics. 2021 Jun 21;13(6):913. doi: 10.3390/pharmaceutics13060913 (PMC8235299; doi:10.3390/pharmaceutics13060913)
Supplement: Supplementary file 1 [file pharmaceutics-13-00913-s001.zip]

Archive with 1 entries (1 files):
- pharmaceutics-1234488-supplementary.pdf
